# Supplementary material for: Bayesian modeling with locally adaptive prior parameters in small animal imaging
Source: Front Nucl Med. 2025 Mar 4;5:1508816. doi: 10.3389/fnume.2025.1508816 (PMC11913876; doi:10.3389/fnume.2025.1508816)
Supplement: Supplementary file 1 [file Datasheet1.zip]

Archive with 51 entries (46 files):
- Figures/
- Figures/2d 3d display.png
- Figures/Applied Dataset Figures/
- Figures/Applied Dataset Figures/noise simulated 3d.png
- Figures/Applied Dataset Figures/simulated 3d.png
- Figures/Applied Dataset Figures/Simulated data with true X sd=0.5.png
- Figures/Applied Dataset Figures/Simulated data Y.png
- Figures/Applied Dataset Figures/Simulated X.png
- Figures/Applied Dataset Figures/Simulated X2.png
- Figures/Applied Dataset Figures/Simulated Y.png
- Figures/Applied Dataset Figures/Simulated Y2.png
- Figures/lattice pattern.jpg
- Figures/Locally adaptive prior parameters/
- Figures/Locally adaptive prior parameters/estimation boxplot comparison hyper vs homo background.png
- Figures/Locally adaptive prior parameters/estimation boxplot comparison hyper vs homo.png
- Figures/Locally adaptive prior parameters/factor display for hyper parapeter in hyper piror distribution.png
- Figures/Locally adaptive prior parameters/homo vs hyper bias.png
- Figures/Locally adaptive prior parameters/homo vs hyper parameter.png
- Figures/Locally adaptive prior parameters/homo vs hyper sd.png
- Figures/Locally adaptive prior parameters/homo_mouse.png
- Figures/Locally adaptive prior parameters/Hyper prior mapping mouse.png
- Figures/Locally adaptive prior parameters/Hyper prior parameters spatial information.png
- Figures/Locally adaptive prior parameters/Hyper prior reconstruction.png
- Figures/Locally adaptive prior parameters/mouse gamma-camera.png
- Figures/Locally adaptive prior parameters/mouse-observe.png
- Figures/Locally adaptive prior parameters/mouse-observe_new.png
- Figures/Locally adaptive prior parameters/mouse-simulated_new.png
- Figures/Locally adaptive prior parameters/MSE under the fix gamma.png
- Figures/Locally adaptive prior parameters/row homo kernel=0.5.png
- Figures/Locally adaptive prior parameters/row homo sd=0.5.png
- Figures/Locally adaptive prior parameters/row homo sd=1.png
- Figures/Locally adaptive prior parameters/row hyper kernel=0.5.png
- Figures/Locally adaptive prior parameters/row hyper sd=0.5.png
- Figures/Locally adaptive prior parameters/row hyper sd=1.png
- Figures/Locally adaptive prior parameters/simulated_mouse_laplace_hyper.png
- Figures/Locally adaptive prior parameters/vertical homo kernel=0.5.png
- Figures/Locally adaptive prior parameters/vertical homo sd=0.5.png
- Figures/Locally adaptive prior parameters/vertical homo sd=1.png
- Figures/Locally adaptive prior parameters/vertical hyper kernel=0.5.png
- Figures/Locally adaptive prior parameters/vertical hyper sd=0.5.png
- Figures/Locally adaptive prior parameters/vertical hyper sd=1.png
- Figures/Smoothing datasets/
- Figures/Smoothing datasets/Simulated X1.png
- Figures/Smoothing datasets/Simulated Y1.png
- Figures/Tikhonov/
- Figures/Tikhonov/Comparison between regulizations column.png
- Figures/Tikhonov/Comparison between regulizations row.png
- Figures/Tikhonov/Homogeneous application.png
- Figures/Tikhonov/Observation.png
- Figures/Tikhonov/regularization etimation.png
- Figures/Tikhonov/Y observation new.png
